# Supplementary material for: Engineering the ADDobody protein scaffold for generation of high-avidity ADDomer super-binders
Source: Structure. Author manuscript; Available in PMC 2024 Nov 15. (PMC7616808; doi:10.1016/j.str.2023.12.010)
Supplement: Supplemental information [file EMS199899-supplement-Supplemental_information.zip]

Archive with 2 entries (2 files):
- 1-s2.0-S0969212623004513-mmc2.pdf
- 1-s2.0-S0969212623004513-mmc1.pdf
